# Supplementary material for: Characterization of Two Glycoside Hydrolases of Family GH13 and GH57, Present in a Polysaccharide Utilization Locus (PUL) of Pontibacter sp. SGAir0037
Source: Molecules. 2024 Jun 12;29(12):2788. doi: 10.3390/molecules29122788 (PMC11206854; doi:10.3390/molecules29122788)
Supplement: Supplementary file 1 [file molecules-29-02788-s001.zip]

Archive with 1 entries (1 files):
- molecules-3048190-supplementary.pdf
